# Supplementary material for: miR-4284 Functions as a Tumor Suppressor in Renal Cell Carcinoma Cells by Targeting Glutamate Decarboxylase 1
Source: Cancers (Basel). 2023 Jul 30;15(15):3888. doi: 10.3390/cancers15153888 (PMC10417762; doi:10.3390/cancers15153888)
Supplement: Supplementary file 1 [file cancers-15-03888-s001.zip]

Archive with 1 entries (1 files):
- cancers-2473880-supplementary.pdf
